# Supplementary material for: Understanding and Challenges of Community Nursing Practicums After COVID‐19: A Qualitative Study
Source: Nurs Res Pract. 2026 Feb 12;2026:6657747. doi: 10.1155/nrp/6657747 (PMC12901696; doi:10.1155/nrp/6657747)
Supplement: Supplementary file 1 — Supporting Information Additional supporting information can be found online in the Supporting Information section. [file NRP-2026-6657747-s001.zip]

Archive with 3 entries (3 files):
- 20241231_Research Funding Agreement_Public Health Center.pdf
- 6_Supplementary_SRQR Checklist_JRP (2021112).doc
- Research DATA_Public Health Center.pdf
